# Supplementary material for: The mitochondrial genome of the mountain wooly tapir, Tapirus pinchaque and a formal test of the effect of altitude on the adaptive evolution of mitochondrial protein coding genes in odd-toed ungulates
Source: BMC Genomics. 2023 Sep 6;24:527. doi: 10.1186/s12864-023-09596-8 (PMC10481570; doi:10.1186/s12864-023-09596-8)
Supplement: Supplementary file 2 — Additional file 2: Supplementary Figure S1. Secondary structure predictions of the Control Region. [file 12864_2023_9596_MOESM2_ESM.zip]

Archive with 2 entries (2 files):
- 12864_2023_9596_MOESM3_ESM.pdf
- 12864_2023_9596_MOESM4_ESM.pdf
