# Supplementary material for: The mitochondrial genome of the mountain wooly tapir, Tapirus pinchaque and a formal test of the effect of altitude on the adaptive evolution of mitochondrial protein coding genes in odd-toed ungulates
Source: BMC Genomics. 2023 Sep 6;24:527. doi: 10.1186/s12864-023-09596-8 (PMC10481570; doi:10.1186/s12864-023-09596-8)
Supplement: Supplementary file 3 — Additional file 3: Table S4. Branch-Site Model results with EasyCodeML. Selective pressure analysis of the mitochondrial protein-coding genes (four high-altitude species as the foreground branches). Table S5. Site-Model results with EasyCodeML. Selective pressure analysis of the mitochondrial protein-coding genes (four high-altitude species as the foreground branches). [file 12864_2023_9596_MOESM3_ESM.xlsx]

## Sheet: TableS4
		Conservation Genetics
					The mitochondrial genome of the mountain wooly tapir, Tapirus pinchaque
					and a formal test of the effect of altitude on the adaptive evolution
					of mitochondrial protein coding genes in odd-toed ungulates
				Edgar G. Gutiérrez1, Jorge Ortega1, and J. Antonio Baeza2,3,4*
		1Laboratorio de Bioconservación y Manejo, Posgrado en Ciencias Químicobiológicas, Departamento de Zoología, Escuela Nacional de Ciencias Biológicas, Instituto Politécnico Nacional, Prolongación Carpio y Plan de Ayala s/n, Col. Santo Tomás, C.P. 11340, Ciudad de México, México.
		2 Department of Biological Sciences, 132 Long Hall, Clemson University, Clemson, SC 29634, USA.
		3 Smithsonian Marine Station at Fort Pierce, 701 Seaway Drive, Fort Pierce, FL 34949, USA.
		4 Departamento de Biología Marina, Facultad de Ciencias del Mar, Universidad Católica del Norte, Larrondo 1281, Coquimbo, Chile.
		* Correspondence author: Email: baeza.antonio@gmail.com
		Table S4. Branch-Site Model results with EasyCodeML. Selective pressure analysis of the mitochondrial protein-coding genes (four high-altitude species as the foreground branches)
	PCG	Model	Ln L	Estimates of parameters					LRT P-value	Positive sites
	atp6	Model A	-3624.44	Site class	0	1	2a	2b	1
				f	0.96882	0.03118	0	0
				ω0	0.02547	1	0.02547	1
				ω1	0.02547	1	1	1
		Model A null	-3624.44	1						Not Allowed
	atp8	Model A	-827.239	Site class	0	1	2a	2b	0.313662678
				f	0.66962	0.3189	0.00778	0.0037
				ω0	0.03945	1	0.03945	1
				ω1	0.03945	1	4.13248	4.13248
		Model A null	-826.731	1						Not Allowed
	cox1	Model A	-7087.78	Site class	0	1	2a	2b	1
				f	1	0	0	0
				ω0	0.00477	1	0.00477	1
				ω1	0.00477	1	1	1
		Model A null	-7087.78	1						Not Allowed
	cox2	Model A	-3217.19	Site class	0	1	2a	2b	1
				f	0.99634	0.00366	0	0
				ω0	0.01089	1	0.01089	1
				ω1	0.01089	1	1	1
		Model A null	-3217.19	1						Not Allowed
	cox3	Model A	-3328.1	Site class	0	1	2a	2b	1	48 I 0.644
				f	0.98675	0.01325	0	0
				ω0	0.00332	1	0.00332	1
				ω1	0.00332	1	1	1
		Model A null	-3328.1	1						Not Allowed
	cytb	Model A	-5998.31	Site class	0	1	2a	2b	0.149574	10 I 0.974*
				f	0.9768	0.01991	0.00323	7e-05
				ω0	0.01119	1	0.01119	1
				ω1	0.01119	1	27.9499	27.9499
		Model A null	-5999.34	1						Not Allowed
	nad1	Model A	-4431.42	Site class	0	1	2a	2b	1	223 A 0.700
				f	0.87482	0.01481	0.10853	0.00184
				ω0	0.00846	1	0.00846	1
				ω1	0.00846	1	1	1
		Model A null	-4431.42	1						Not Allowed
	nad2	Model A	-5027.65	Site class	0	1	2a	2b	1
				f	0.93823	0.06177	0	0
				ω0	0.02316	1	0.02316	1
				ω1	0.02316	1	1	1
		Model A null	-5027.65	1						Not Allowed
	nad3	Model A	-1897.99	Site class	0	1	2a	2b	0.991556
				f	0.0045	0.00023	0.94714	0.04813
				ω0	0.01523	1	0.01523	1
				ω1	0.01523	1	8.36899	8.36899
		Model A null	-1897.99	1						Not Allowed
	nad4	Model A	-6959.98	Site class	0	1	2a	2b	1
				f	0.96089	0.03911	0	0
				ω0	0.01586	1	0.01586	1
				ω1	0.01586	1	1	1
		Model A null	-6959.98	1						Not Allowed
	nad4l	Model A	-1611.63	Site class	0	1	2a	2b	0.899187
				f	0.97604	0.02394	2e-05	0
				ω0	0.02083	1	0.02083	1
				ω1	0.02083	1	1	1
		Model A null	-1611.64	1						Not Allowed
	nad5	Model A	-9580.55	Site class	0	1	2a	2b	0.163241
				f	0.93002	0.06712	0.00266	0.00019
				ω0	0.01896	1	0.01896	1
				ω1	0.01896	1	23.3747	23.3747
		Model A null	-9581.52	1						Not Allowed
	nad6	Model A	-2825.9	Site class	0	1	2a	2b	0.901718	110 S 0.734,117 I 0.594
				f	0.86948	0.01925	0.10886	0.00241
				ω0	0.04793	1	0.04793	1
				ω1	0.04793	1	1.30055	1.30055
		Model A null	-2825.91	1						Not Allowed

## Sheet: Table S5
		Conservation Genetics
					The mitochondrial genome of the mountain wooly tapir, Tapirus pinchaque
					and a formal test of the effect of altitude on the adaptive evolution
					of mitochondrial protein coding genes in odd-toed ungulates
			Edgar G. Gutiérrez1, Jorge Ortega1, and J. Antonio Baeza2,3,4 *
			1Laboratorio de Bioconservación y Manejo, Posgrado en Ciencias Químicobiológicas, Departamento de Zoología, Escuela Nacional de Ciencias Biológicas, Instituto Politécnico Nacional, Prolongación Carpio y Plan de Ayala s/n, Col. Santo Tomás, C.P. 11340, Ciudad de México, México.
			2 Department of Biological Sciences, 132 Long Hall, Clemson University, Clemson, SC 29634, USA.
			3 Smithsonian Marine Station at Fort Pierce, 701 Seaway Drive, Fort Pierce, FL 34949, USA.
			4 Departamento de Biología Marina, Facultad de Ciencias del Mar, Universidad Católica del Norte, Larrondo 1281, Coquimbo, Chile.
			* Correspondence author: Email: baeza.antonio@gmail.com
			Table S5. Site-Model results with EasyCodeML. Selective pressure analysis of the mitochondrial protein-coding genes (four high-altitude species as the foreground branches)
PCG	Site model (SM)
atp6	Model	Ln L	Estimates of parameters				Model compared	LRT P-value	Positive sites
	M3	-3594.26	p:	0.7865	0.20145	0.01205	M0 vs. M3	0	[]
			ω:	0.00628	0.13273	0.40134
	M0	-3636.12	ω0:	0.03283					Not Allowed
	M2a	-3624.44	p:	0.96882	0.01094	0.02023	M1a vs. M2a	1	[]
			ω:	0.02547	1	1
	M1a	-3624.44	p:	0.96882	0.03118				Not Allowed
			ω:	0.02547	1
	M8	-3596.62	p0=0.996	p=0.177	q=3.109		M7 vs.M8	0.631001
			(p1= 0.004)	ω= 1.000
	M7	-3597.08	p=	0.17906	q=	2.94026			Not Allowed
	M8a	-3596.62	p0=0.995	p=0.177	q=3.109		M8a vs.M8	1	Not Allowed
			(p1= 0.004)	ω= 1.000
atp8	M3	-824.684	p:	0.6707	0.29586	0.03344	M0 vs. M3	0	[]
			ω:	0.04359	1.01319	6.45777
	M0	-863.208	ω0:	0.28817					Not Allowed
	M2a	-825.652	p:	0.67164	0.29219	0.03617	M1a vs. M2a	0.339832	[]
			ω:	0.04291	1	4.67071
	M1a	-826.731	p:	0.67747	0.32253				Not Allowed
			ω:	0.03941	1
	M8	-826.378	p0=0.704	p=0.900	q=14.12		M7 vs.M8	0.34703	12 N 0.508,24 T 0.521,25 T 0.536,28 T 0.980*,29 K 0.683,30 H 0.517,31 S 0.850
			(p1= 0.296)	ω= 1.247
	M7	-827.436	p=	0.05946	q=	0.07928			Not Allowed
	M8a	-828.053	p0=0.686	p=0.019	q=0.118		M8a vs.M8	0.0672222	Not Allowed
			(p1= 0.314)	ω= 1.000
cox1	M3	-7063.93	p:	0.94249	0.05751	0	M0 vs. M3	1e-09	[]
			ω:	0.00154	0.06229	4.12214
	M0	-7087.78	ω0:	0.00477					Not Allowed
	M2a	-7087.78	p:	1	0	0	M1a vs. M2a	0.997399	[]
			ω:	0.00477	1	1.90479
	M1a	-7087.78	p:	0.99999	1e-05				Not Allowed
			ω:	0.00477	1
	M8	-7071.49	p0=0.999	p=0.041	q=0.838		M7 vs.M8	0.995184
			(p1= 0.001)	ω= 1.863
	M7	-7071.49	p=	0.04087	q=	0.83817			Not Allowed
	M8a	-7071.49	p0=0.999	p=0.041	q=0.834		M8a vs.M8	0.981737	Not Allowed
			(p1= 0.001)	ω= 1.000
cox2	M3	-3208.22	p:	0.68163	0.31837	0	M0 vs. M3	0.000719843	[]
			ω:	0	0.03623	3.61046
	M0	-3217.82	ω0:	0.0115					Not Allowed
	M2a	-3217.19	p:	0.99634	0.00366	0	M1a vs. M2a	1	[]
			ω:	0.01089	1	2.13966
	M1a	-3217.19	p:	0.99634	0.00366				Not Allowed
			ω:	0.01089	1
	M8	-3208.25	p0=0.999	p=0.046	q=0.711		M7 vs.M8	0.998174
			(p1= 0.001)	ω= 1.000
	M7	-3208.25	p=	0.04696	q=	0.73012			Not Allowed
	M8a	-3208.25	p0=0.999	p=0.047	q=0.730		M8a vs.M8	0.997015	Not Allowed
			(p1= 0.001)	ω= 1.000
cox3	M3	-3314.24	p:	0.94952	0.05048	0	M0 vs. M3	0	[]
			ω:	0.00191	0.09715	9.19716
	M0	-3347.03	ω0:	0.00564					Not Allowed
	M2a	-3328.1	p:	0.98675	0.01325	0	M1a vs. M2a	1	[]
			ω:	0.00332	1	4.54411
	M1a	-3328.1	p:	0.98675	0.01325				Not Allowed
			ω:	0.00332	1
	M8	-3319.87	p0=0.992	p=0.041	q=0.941		M7 vs.M8	0.0019287
			(p1= 0.009)	ω= 1.000
	M7	-3326.12	p=	0.04027	q=	0.68417			Not Allowed
	M8a	-3319.87	p0=0.991	p=0.041	q=0.946		M8a vs.M8	0.998872	Not Allowed
			(p1= 0.009)	ω= 1.000
cytb	M3	-6019.96	p:	1	0	0	M0 vs. M3	1	[]
			ω:	0.01486	2.44094	4.41772
	M0	-6019.96	ω0:	0.01486					Not Allowed
	M2a	-5999.35	p:	0.97616	0.02037	0.00347	M1a vs. M2a	0.99891	[]
			ω:	0.01082	1	1
	M1a	-5999.34	p:	0.97617	0.02383				Not Allowed
			ω:	0.01082	1
	M8	-5944.35	p0=0.999	p=0.041	q=0.443		M7 vs.M8	0.996331
			(p1= 0.001)	ω= 2.086
	M7	-5944.35	p=	0.04067	q=	0.44178			Not Allowed
	M8a	-5944.35	p0=0.999	p=0.041	q=0.443		M8a vs.M8	0.955271	Not Allowed
			(p1= 0.001)	ω= 1.000
nad1	M3	-4392.29	p:	0.85165	0.14148	0.00686	M0 vs. M3	0	[]
			ω:	0.00186	0.06743	0.52435
	M0	-4454.26	ω0:	0.01111					Not Allowed
	M2a	-4432.76	p:	0.98306	0.01206	0.00488	M1a vs. M2a	1	[]
			ω:	0.00871	1	1
	M1a	-4432.76	p:	0.98306	0.01694				Not Allowed
			ω:	0.00871	1
	M8	-4398.92	p0=0.994	p=0.041	q=0.534		M7 vs.M8	0.00407002
			(p1= 0.006)	ω= 1.000
	M7	-4404.43	p=	0.04189	q=	0.51306			Not Allowed
	M8a	-4398.92	p0=0.994	p=0.041	q=0.533		M8a vs.M8	0.998404	Not Allowed
			(p1= 0.006)	ω= 1.000
nad2	M3	-4964.78	p:	0.7944	0.1941	0.01151	M0 vs. M3	0	[]
			ω:	0.00772	0.14508	0.9197
	M0	-5078.26	ω0:	0.03596					Not Allowed
	M2a	-5027.65	p:	0.93823	0.04873	0.01304	M1a vs. M2a	1	[]
			ω:	0.02316	1	1
	M1a	-5027.65	p:	0.93823	0.06177				Not Allowed
			ω:	0.02316	1
	M8	-4970.93	p0=0.986	p=0.250	q=4.612		M7 vs.M8	0.000581881	157 V 0.764
			(p1= 0.014)	ω= 1.000
	M7	-4978.38	p=	0.24125	q=	3.39478			Not Allowed
	M8a	-4970.93	p0=0.986	p=0.250	q=4.612		M8a vs.M8	1	Not Allowed
			(p1= 0.014)	ω= 1.000
nad3	M3	-1881.75	p:	0.90591	0.09409	0	M0 vs. M3	0	[]
			ω:	0.00741	0.20788	8.27984
	M0	-1915.32	ω0:	0.02146					Not Allowed
	M2a	-1897.99	p:	0.95164	0.04836	0	M1a vs. M2a	1	[]
			ω:	0.01523	1	38.3805
	M1a	-1897.99	p:	0.95164	0.04836				Not Allowed
			ω:	0.01523	1
	M8	-1883.07	p0=0.982	p=0.140	q=4.096		M7 vs.M8	0.035851
			(p1= 0.018)	ω= 1.000
	M7	-1886.39	p=	0.16626	q=	3.54367			Not Allowed
	M8a	-1883.07	p0=0.982	p=0.139	q=4.096		M8a vs.M8	1	Not Allowed
			(p1= 0.018)	ω= 1.000
nad4	M3	-6866.41	p:	0.82952	0.17048	0	M0 vs. M3	0	[]
			ω:	0.00353	0.13163	183.953
	M0	-6991.43	ω0:	0.02127					Not Allowed
	M2a	-6959.98	p:	0.96089	0.03911	0	M1a vs. M2a	1	[]
			ω:	0.01586	1	17.521
	M1a	-6959.98	p:	0.96089	0.03911				Not Allowed
			ω:	0.01586	1
	M8	-6880.07	p0=0.999	p=0.148	q=2.847		M7 vs.M8	0.997289
			(p1= 0.001)	ω= 1.000
	M7	-6880.07	p=	0.1484	q=	2.84712			Not Allowed
	M8a	-6880.07	p0=0.999	p=0.148	q=2.847		M8a vs.M8	1	Not Allowed
			(p1= 0.001)	ω= 1.000
nad4l	M3	-1591.62	p:	0.69869	0.30131	0	M0 vs. M3	1	[]
			ω:	0	0.09181	5.40933
	M0	-1616.14	ω0:	0.02589					Not Allowed
	M2a	-1611.68	p:	0.97605	0.02395	0	M1a vs. M2a	0.958965	[]
			ω:	0.02139	1	6.08287
	M1a	-1611.64	p:	0.97606	0.02394				Not Allowed
			ω:	0.02111	1
	M8	-1591.78	p0=0.999	p=0.040	q=0.356		M7 vs.M8	0.343211
			(p1= 0.001)	ω= 2.812
	M7	-1592.85	p=	0.0394	q=	0.34893			Not Allowed
	M8a	-1591.78	p0=0.999	p=0.040	q=0.352		M8a vs.M8	0.981877	Not Allowed
			(p1= 0.001)	ω= 1.000
nad5	M3	-9474.35	p:	0.78372	0.1775	0.03878	M0 vs. M3	0	[]
			ω:	0.00529	0.11294	0.54858
	M0	-9748.14	ω0:	0.03412					Not Allowed
	M2a	-9581.52	p:	0.93257	0.05722	0.01021	M1a vs. M2a	1	[]
			ω:	0.01918	1	1
	M1a	-9581.52	p:	0.93257	0.06743				Not Allowed
			ω:	0.01918	1
	M8	-9492.78	p0=0.973	p=0.213	q=4.212		M7 vs.M8	0	27 S 0.641,149 N 0.505,420 T 0.605,532 E 0.759
			(p1= 0.027)	ω= 1.000
	M7	-9516.29	p=	0.20017	q=	2.3512			Not Allowed
	M8a	-9492.78	p0=0.973	p=0.213	q=4.212		M8a vs.M8	1	Not Allowed
			(p1= 0.027)	ω= 1.000
nad6	M3	-2829.66	p:	1	0	0	M0 vs. M3	1	[]
			ω:	0.05174	5.73778	9.95587
	M0	-2829.66	ω0:	0.05174					Not Allowed
	M2a	-2826.68	p:	0.97397	0.0118	0.01423	M1a vs. M2a	1	[]
			ω:	0.0489	1	1
	M1a	-2826.68	p:	0.97397	0.02603				Not Allowed
			ω:	0.0489	1
	M8	-2801.34	p0=0.999	p=0.508	q=7.123		M7 vs.M8	0.998894
			(p1= 0.001)	ω= 1.000
	M7	-2801.34	p=	0.50816	q=	7.12302			Not Allowed
	M8a	-2801.34	p0=0.999	p=0.508	q=7.123		M8a vs.M8	1	Not Allowed
			(p1= 0.001)	ω= 1.000
